# Supplementary material for: Detection and Replication of Moku Virus in Honey Bees and Social Wasps
Source: Viruses. 2020 Jun 2;12(6):607. doi: 10.3390/v12060607 (PMC7354477; doi:10.3390/v12060607)
Supplement: Supplementary file 1 [file viruses-12-00607-s001.zip › Supplementary table 1_Final.xlsx]

## Sheet: Sheet1
Sample reference	Species	Location	Date Collected	Type of sample (Collected from a colony or in-situ)	Number of bees/wasps pooled for RNA extraction	MV (positive or negative)
AB2.2	Apis mellifera	Aberystwyth, Wales	2016-09-01	Apis mellifera colony	30	+
AB3.2	Apis mellifera	Aberystwyth, Wales	2016-09-01	Apis mellifera colony	30	-
ER1.2	Apis mellifera	Airedale, N England	2016-10-01	Apis mellifera colony	30	+
ER4.2	Apis mellifera	Airedale, N England	2016-10-01	Apis mellifera colony	30	+
ER8.2	Apis mellifera	Airedale, N England	2016-10-01	Apis mellifera colony	30	+
66.2	Apis mellifera	Andover, S England	2016-09-01	Apis mellifera colony	30	+
98.2	Apis mellifera	Andover, S England	2016-09-01	Apis mellifera colony	30	+
20.2	Apis mellifera	Andover, S England	2016-09-01	Apis mellifera colony	30	-
R1.2	Apis mellifera	Andover, S England	2016-09-01	Apis mellifera colony	30	+
A1.2	Apis mellifera	Andover, S England	2016-09-01	Apis mellifera colony	30	+
BA5	Apis mellifera	Bath, SW England	2016-04-01	Apis mellifera colony	30	-
BA5.2	Apis mellifera	Bath, SW England	2016-09-01	Apis mellifera colony	30	+
BA10	Apis mellifera	Bath, SW England	2016-04-01	Apis mellifera colony	30	-
BP3	Apis mellifera	Blackpool, NW England	2016-05-01	Apis mellifera colony	30	-
BP2	Apis mellifera	Blackpool, NW England	2016-05-01	Apis mellifera colony	30	-
CB88.2	Apis mellifera	Cambridge, E England	2016-05-01	Apis mellifera colony	30	+
CB8.2	Apis mellifera	Cambridge, E England	2016-09-01	Apis mellifera colony	30	+
SW3	Apis mellifera	Somerset, SW England	2016-05-01	Apis mellifera colony	30	-
C8	Apis mellifera	Colwyn, N Wales	2016-10-01	Apis mellifera colony	30	+
C6	Apis mellifera	Colwyn, N Wales	2016-10-01	Apis mellifera colony	30	+
DFBK6.2	Apis mellifera	Gloucestershire, W England	2016-09-01	Apis mellifera colony	30	-
ECH5.2	Apis mellifera	East Carmarthenshire, S Wales	2016-09-01	Apis mellifera colony	30	-
EX6.2	Apis mellifera	Exeter, SW England	2016-09-01	Apis mellifera colony	30	-
SKH1	Apis mellifera	Fordingbridge, S England	2016-05-01	Apis mellifera colony	30	-
TREE HL	Apis mellifera	Gwynedd, NW Wales	2016-09-01	Apis mellifera colony	30	-
TREE BG	Apis mellifera	Gwynedd, NW Wales	2016-09-01	Apis mellifera colony	30	-
DHE	Apis mellifera	Gwynedd, NW Wales	2016-04-01	Apis mellifera colony	30	-
Tree 1	Apis mellifera	Gwynedd, NW Wales	2016-05-01	Apis mellifera colony	30	-
IP5.2	Apis mellifera	Ipswich, E England	2016-09-01	Apis mellifera colony	30	-
IP4.2	Apis mellifera	Ipswich, E England	2016-09-01	Apis mellifera colony	30	-
LB3.2	Apis mellifera	Llyn & Eifionydd, NW Wales	2016-05-01	Apis mellifera colony	30	+
NLBK9	Apis mellifera	London, England	2016-04-01	Apis mellifera colony	30	-
NABKP	Apis mellifera	Nuneaton, Central England	2016-04-01	Apis mellifera colony	30	+
NABK7	Apis mellifera	Nuneaton, Central England	2016-04-01	Apis mellifera colony	30	-
NABK5	Apis mellifera	Nuneaton, Central England	2016-04-01	Apis mellifera colony	30	+
NABK2	Apis mellifera	Nuneaton, Central England	2016-04-01	Apis mellifera colony	30	-
FTN	Apis mellifera	Ormskirk, NW England	2016-10-01	Apis mellifera colony	30	+
FTL	Apis mellifera	Ormskirk, NW England	2016-10-01	Apis mellifera colony	30	+
JKW4	Apis mellifera	Reading, S England	2016-01-01	Apis mellifera colony	30	+
SB4-16	Apis mellifera	Salford, NW England	2016-02-01	Apis mellifera colony	30	+
SB3-15	Apis mellifera	Salford, NW England	2015-10-01	Apis mellifera colony	30	+
SB1-15	Apis mellifera	Salford, NW England	2015-10-01	Apis mellifera colony	30	+
BGB	Apis mellifera	Salford, NW England	2015-10-01	Apis mellifera colony	30	+
163.2	Apis mellifera	Somerset, SW England	2016-05-01	Apis mellifera colony	30	-
Trunk2	Apis mellifera	Stockbridge, S England	2016-09-01	Apis mellifera colony	30	+
Wild2	Apis mellifera	Stockbridge, S England	2016-09-01	Apis mellifera colony	30	+
Aster2	Apis mellifera	Stockbridge, S England	2016-08-01	Apis mellifera colony	30	-
Willow2	Apis mellifera	Stockbridge, S England	2016-09-01	Apis mellifera colony	30	+
SCF1	Apis mellifera	Sutton Coldfield, Central England	2016-04-01	Apis mellifera colony	30	-
SCF3	Apis mellifera	Sutton Coldfield, Central England	2016-04-01	Apis mellifera colony	30	-
TT6	Apis mellifera	Twickenham, London, England	2016-09-01	Apis mellifera colony	30	+
TT52	Apis mellifera	Twickenham, London, England	2016-09-01	Apis mellifera colony	30	+
WBK3.2	Apis mellifera	Warwickshire, Central England	2016-04-01	Apis mellifera colony	30	-
WD7.2	Apis mellifera	West Dorset, S England	2016-09-01	Apis mellifera colony	30	-
WDL2.2	Apis mellifera	West Dorset, S England	2016-09-01	Apis mellifera colony	30	-
WD2.2	Apis mellifera	West Dorset, S England	2016-09-01	Apis mellifera colony	30	-
WN2	Apis mellifera	West Norfolk, E England	2016-04-01	Apis mellifera colony	30	-
W1Y	Apis mellifera	West Norfolk, E England	2016-04-01	Apis mellifera colony	30	-
W3	Apis mellifera	West Norfolk, E England	2016-04-01	Apis mellifera colony	30	-
W4	Apis mellifera	West Norfolk, E England	2016-04-01	Apis mellifera colony	30	-
W4A.2	Apis mellifera	West Norfolk, E England	2016-08-01	Apis mellifera colony	30	-
WS4.2	Apis mellifera	West Sussex, S England	2016-08-01	Apis mellifera colony	30	-
WS8.2	Apis mellifera	West Sussex, S England	2016-08-01	Apis mellifera colony	30	-
RD	Apis mellifera	West Sussex, S England	2016-05-01	Apis mellifera colony	30	-
RE	Apis mellifera	West Sussex, S England	2016-05-01	Apis mellifera colony	30	-
RC	Apis mellifera	West Sussex, S England	2016-05-01	Apis mellifera colony	30	-
FEWD1	Apis mellifera	Gwynedd, NW Wales	2016-04-01	Apis mellifera colony	30	-
BF	Apis mellifera	Buckfastleigh, SW England	2017-03-01	Apis mellifera colony	30	+
DD3	Apis mellifera	Wembury, SW England	2016-07-01	Apis mellifera colony	30	+
S1_1	Vespula vulgaris	Basingstoke, S England	2017-10-01	Vespula vulgaris colony	1	-
S1_2	Vespula vulgaris	Basingstoke, S England	2017-10-01	Vespula vulgaris colony	1	+
S1_3	Vespula vulgaris	Basingstoke, S England	2017-10-01	Vespula vulgaris colony	1	+
S2_1	Vespula vulgaris	Dorchester, S England	2017-10-01	Vespula vulgaris colony	1	+
S2_2	Vespula vulgaris	Dorchester, S England	2017-10-01	Vespula vulgaris colony	1	+
S2_3	Vespula vulgaris	Dorchester, S England	2017-10-01	Vespula vulgaris colony	1	+
S2_Brood1	Vespula vulgaris	Dorchester, S England	2017-10-01	Vespula vulgaris colony	1	+
S2_Brood2	Vespula vulgaris	Dorchester, S England	2017-10-01	Vespula vulgaris colony	1	+
S2_Brood3	Vespula vulgaris	Dorchester, S England	2017-10-01	Vespula vulgaris colony	1	+
S3_1	Vespula vulgaris	Basingstoke, S England	2017-10-01	Vespula vulgaris colony	1	-
S3_2	Vespula vulgaris	Basingstoke, S England	2017-10-01	Vespula vulgaris colony	1	-
S3_3	Vespula vulgaris	Basingstoke, S England	2017-10-01	Vespula vulgaris colony	1	-
3135	Vespula vulgaris	Stoke on Trent, Central England	2017-09-01	In-situ	1	-
3149	Vespula vulgaris	Lewes, S England	2017-09-01	In-situ	1	+
3133	Vespula vulgaris	Gloucester, W England	2017-09-01	In-situ	1	+
3261	Vespula vulgaris	Bournemouth, S England	2017-09-01	In-situ	1	+
3136	Vespula vulgaris	Owestry, W England	2017-09-01	In-situ	1	+
3131	Vespula vulgaris	Rye, S England	2017-09-01	In-situ	1	+
VVH_1Oct18	Vespa velutina	Hangzhou, E China	2018-10-01	Vespa velutina colony	1	-
VVH_2Oct18	Vespa velutina	Hangzhou, E China	2018-10-01	Vespa velutina colony	1	-
VVN_Oct18	Vespa velutina	Nanjing, E China	2018-10-01	Vespa velutina colony	1	-
VVN_Oct18	Vespa velutina	Nanjing, E China	2018-10-01	Vespa velutina colony	1	-
VVJ_1Oct18	Vespa velutina	Jersey, Channel Islands	2018-10-01	Vespa velutina colony	1	+
VVJ_2Oct18	Vespa velutina	Jersey, Channel Islands	2018-10-01	Vespa velutina colony	1	-
VVJ_3Oct18	Vespa velutina	Jersey, Channel Islands	2018-10-01	Vespa velutina colony	1	+
A1	Vespa crabro	Sussex, S England	2016-09-01	Vespa crabro colony	1	+
A2	Vespa crabro	Sussex, S England	2016-09-01	Vespa crabro colony	1	+
A3	Vespa crabro	Sussex, S England	2016-09-01	Vespa crabro colony	1	+
B1	Vespa crabro	St Martial, S France	2016-08-01	Vespa crabro colony	1	-
B2	Vespa crabro	St Martial, S France	2016-08-01	Vespa crabro colony	1	-
B3	Vespa crabro	St Martial, S France	2016-08-01	Vespa crabro colony	1	-
O2016.5	Vespa velutina	Saint-Hilaire-Saint-Mesmin, N central France	Sep/Oct-16	In-situ	1	-
O2016.8	Vespa velutina	Saint-Hilaire-Saint-Mesmin, N central France	Sep/Oct-16	In-situ	1	-
O2016.9	Vespa velutina	Saint-Hilaire-Saint-Mesmin, N central France	Sep/Oct-16	In-situ	1	-
O2016.11	Vespa velutina	Saint-Hilaire-Saint-Mesmin, N central France	Sep/Oct-16	In-situ	1	-
O2016.13	Vespa velutina	Saint-Hilaire-Saint-Mesmin, N central France	Sep/Oct-16	In-situ	1	-
O2016.49	Vespa velutina	Saint-Hilaire-Saint-Mesmin, N central France	Sep/Oct-16	In-situ	1	-
O2016.50	Vespa velutina	Saint-Hilaire-Saint-Mesmin, N central France	Sep/Oct-16	In-situ	1	-
O2016.51	Vespa velutina	Saint-Hilaire-Saint-Mesmin, N central France	Sep/Oct-16	In-situ	1	-
O2016.52	Vespa velutina	Saint-Hilaire-Saint-Mesmin, N central France	Sep/Oct-16	In-situ	1	-
O2016.16	Vespa velutina	Saint-Jean-le-Blanc, France, N central France	Sep/Oct-16	In-situ	1	-
O2016.19	Vespa velutina	Saint-Jean-le-Blanc, France, N central France	Sep/Oct-16	In-situ	1	-
O2016.21	Vespa velutina	Saint-Jean-le-Blanc, France, N central France	Sep/Oct-16	In-situ	1	-
O2016.24	Vespa velutina	Saint-Jean-le-Blanc, France, N central France	Sep/Oct-16	In-situ	1	-
O2016.27	Vespa velutina	Saint-Jean-le-Blanc, France, N central France	Sep/Oct-16	In-situ	1	-
O2016.28	Vespa velutina	Saint-Jean-le-Blanc, France, N central France	Sep/Oct-16	In-situ	1	-
O2016.29	Vespa velutina	Saint-Jean-le-Blanc, France, N central France	Sep/Oct-16	In-situ	1	-
O2016.30	Vespa velutina	Saint-Jean-le-Blanc, France, N central France	Sep/Oct-16	In-situ	1	-
O2016.36	Vespa velutina	Saint-Jean-le-Blanc, France, N central France	Sep/Oct-16	In-situ	1	-
O2016.37	Vespa velutina	Saint-Jean-le-Blanc, France, N central France	Sep/Oct-16	In-situ	1	-
O2016.38	Vespa velutina	Saint-Jean-le-Blanc, France, N central France	Sep/Oct-16	In-situ	1	-
O2016.39	Vespa velutina	Saint-Jean-le-Blanc, France, N central France	Sep/Oct-16	In-situ	1	-
O2016.56	Vespa velutina	Ardon, N central France	Sep/Oct-16	In-situ	1	-
O2016.57	Vespa velutina	Ardon, N central France	Sep/Oct-16	In-situ	1	-
